# Supplementary material for: WERF Endometriosis Phenome and Biobanking Harmonisation Project for Experimental Models in Endometriosis Research (EPHect-EM-Pain): methods to assess pain behaviour in rodent models of endometriosis
Source: Mol Hum Reprod. 2025 Jul 9;31(3):gaaf023. doi: 10.1093/molehr/gaaf023 (PMC12237517; doi:10.1093/molehr/gaaf023)
Supplement: gaaf023_Supplementary_Data [file gaaf023_supplementary_data.zip]

Archive with 2 entries (2 files):
- MHR-24-0372.R1 Supplementary info.pdf
- MHR-24-0372-R1-SuppFileS1.pdf
